# Supplementary material for: Thioether-Linked Liquid Crystal Trimers: Odd–Even Effects of Spacers and the Influence of Thioether Bonds on Phase Behavior
Source: Materials (Basel). 2022 Feb 24;15(5):1709. doi: 10.3390/ma15051709 (PMC8911043; doi:10.3390/ma15051709)
Supplement: Supplementary file 1 [file materials-15-01709-s001.zip]

Archive with 1 entries (1 files):
- materials-1600225-supplementary.pdf
